# Supplementary material for: Deciphering the Molecular Variations of Pine Wood Nematode Bursaphelenchus xylophilus with Different Virulence
Source: PLoS One. 2016 May 25;11(5):e0156040. doi: 10.1371/journal.pone.0156040 (PMC4880305; doi:10.1371/journal.pone.0156040)
Supplement: S1 Table — (XLSX) [file pone.0156040.s005.xlsx]

## Sheet: Sheet1
Supplementary Table S1. Disease severity index of B. xylophilus based on P. thunbergii inoculation tests.
Nematodes strains	DSI
	Day 14	Day 17	Day 20	Day 23	Day 26	Day 29	Day 31	Day 34
AW5	0	0	0	25	25	33.3	33.3	34.6
YW4	0	4.2	4.2	4.2	4.2	4.2	4.2	4.2
GZ1	4.2	8.3	8.3	12.5	12.5	16.7	20.8	29.2
JL1	8.3	8.3	8.3	12.5	12.5	33.3	33.3	37.5
HE2	0	0	4.2	12.5	12.5	16.7	29.2	29.2
JC1	0	8.3	8.3	8.3	12.5	25	29.2	37.5
SG4	40	45	50	50	65	70	70	75
SC2	0	29.2	58.3	70.8	70.8	70.8	70.8	75
AN5	16.7	16.7	41.2	45.8	58.3	62.5	62.5	66.7
AMA3	25	25	62.5	75	83.3	87.5	87.5	100
AA3	0	4.2	29.2	54.2	66.7	75	79.2	87.5
ZL1	12.5	16.7	37.5	58.3	66.7	75	75	79.2
CK	0	0	0	0	0	0	0	0
