# Supplementary material for: Deciphering the Molecular Variations of Pine Wood Nematode Bursaphelenchus xylophilus with Different Virulence
Source: PLoS One. 2016 May 25;11(5):e0156040. doi: 10.1371/journal.pone.0156040 (PMC4880305; doi:10.1371/journal.pone.0156040)
Supplement: S3 Table — (XLS) [file pone.0156040.s007.xls]

## Sheet: Sheet2
Supplementary Table S3. An overview of all exon-skipping events based on RNA-seq data.
Exon skipping ID (MISO format: Up stream exon@skipped exon@down stream exon)	Gene ID
gi|351004285|emb|CADV01007725.1|:32802:32946:+@gi|351004285|emb|CADV01007725.1|:36583:36730:+@gi|351004285|emb|CADV01007725.1|:37002:37274:+	XLOC_007075
gi|351004797|emb|CADV01007213.1|:13905:14169:+@gi|351004797|emb|CADV01007213.1|:14399:14437:+@gi|351004797|emb|CADV01007213.1|:14836:15266:+	XLOC_007874
gi|351004797|emb|CADV01007213.1|:13905:14169:+@gi|351004797|emb|CADV01007213.1|:14399:14437:+@gi|351004797|emb|CADV01007213.1|:14836:15266:+	XLOC_007877
gi|351004797|emb|CADV01007213.1|:13911:14169:+@gi|351004797|emb|CADV01007213.1|:14399:14437:+@gi|351004797|emb|CADV01007213.1|:14836:15266:+	XLOC_007874
gi|351004797|emb|CADV01007213.1|:13911:14169:+@gi|351004797|emb|CADV01007213.1|:14399:14437:+@gi|351004797|emb|CADV01007213.1|:14836:15266:+	XLOC_007877
gi|351003607|emb|CADV01008403.1|:15322:16352:-@gi|351003607|emb|CADV01008403.1|:15044:15253:-@gi|351003607|emb|CADV01008403.1|:14640:14935:-	XLOC_005508
gi|351003607|emb|CADV01008403.1|:14640:14935:-@gi|351003607|emb|CADV01008403.1|:13880:14320:-@gi|351003607|emb|CADV01008403.1|:13493:13730:-	XLOC_005508
gi|351007664|emb|CADV01004346.1|:5801:6075:-@gi|351007664|emb|CADV01004346.1|:5307:5423:-@gi|351007664|emb|CADV01004346.1|:5037:5194:-	XLOC_015867
gi|351002268|emb|CADV01009742.1|:4204:4584:-@gi|351002268|emb|CADV01009742.1|:3926:4024:-@gi|351002268|emb|CADV01009742.1|:3508:3738:-	XLOC_001651
gi|351002687|emb|CADV01009323.1|:7637:7782:+@gi|351002687|emb|CADV01009323.1|:8253:8287:+@gi|351002687|emb|CADV01009323.1|:8604:8954:+	XLOC_002677
gi|351004855|emb|CADV01007155.1|:44977:45170:-@gi|351004855|emb|CADV01007155.1|:44749:44838:-@gi|351004855|emb|CADV01007155.1|:44581:44655:-	XLOC_008153
gi|351007518|emb|CADV01004492.1|:15607:15847:+@gi|351007518|emb|CADV01004492.1|:16781:16879:+@gi|351007518|emb|CADV01004492.1|:17230:17421:+	XLOC_015412
gi|351004889|emb|CADV01007121.1|:38543:40047:+@gi|351004889|emb|CADV01007121.1|:40107:40205:+@gi|351004889|emb|CADV01007121.1|:40270:40524:+	XLOC_008416
gi|351004889|emb|CADV01007121.1|:39351:40047:+@gi|351004889|emb|CADV01007121.1|:40107:40205:+@gi|351004889|emb|CADV01007121.1|:40270:40524:+	XLOC_008416
gi|351004889|emb|CADV01007121.1|:39354:40047:+@gi|351004889|emb|CADV01007121.1|:40107:40205:+@gi|351004889|emb|CADV01007121.1|:40270:40524:+	XLOC_008416
gi|351002675|emb|CADV01009335.1|:5352:5497:-@gi|351002675|emb|CADV01009335.1|:2598:3442:-@gi|351002675|emb|CADV01009335.1|:2157:2395:-	XLOC_002632
gi|351003584|emb|CADV01008426.1|:10056:11536:-@gi|351003584|emb|CADV01008426.1|:9451:9767:-@gi|351003584|emb|CADV01008426.1|:9261:9398:-	XLOC_005367
gi|351003566|emb|CADV01008444.1|:33476:33846:+@gi|351003566|emb|CADV01008444.1|:35247:35449:+@gi|351003566|emb|CADV01008444.1|:35516:36433:+	XLOC_005227
gi|351006560|emb|CADV01005450.1|:6099:6251:+@gi|351006560|emb|CADV01005450.1|:6685:6861:+@gi|351006560|emb|CADV01005450.1|:7013:7114:+	XLOC_012503
gi|351004892|emb|CADV01007118.1|:5893:6719:-@gi|351004892|emb|CADV01007118.1|:5735:5827:-@gi|351004892|emb|CADV01007118.1|:5555:5658:-	XLOC_008435
gi|351005555|emb|CADV01006455.1|:2228:2689:-@gi|351005555|emb|CADV01006455.1|:2071:2136:-@gi|351005555|emb|CADV01006455.1|:1638:1944:-	XLOC_009811
gi|351005555|emb|CADV01006455.1|:2228:2689:-@gi|351005555|emb|CADV01006455.1|:2071:2136:-@gi|351005555|emb|CADV01006455.1|:1638:1944:-	XLOC_009816
gi|351002654|emb|CADV01009356.1|:30471:30593:-@gi|351002654|emb|CADV01009356.1|:29678:29757:-@gi|351002654|emb|CADV01009356.1|:29205:29327:-	XLOC_002568
gi|351005845|emb|CADV01006165.1|:17381:17443:+@gi|351005845|emb|CADV01006165.1|:19503:19979:+@gi|351005845|emb|CADV01006165.1|:22156:22301:+	XLOC_010511
gi|351006120|emb|CADV01005890.1|:54287:54552:+@gi|351006120|emb|CADV01005890.1|:54854:55263:+@gi|351006120|emb|CADV01005890.1|:55374:55520:+	XLOC_011266
gi|351005328|emb|CADV01006682.1|:10206:10527:-@gi|351005328|emb|CADV01006682.1|:9327:9396:-@gi|351005328|emb|CADV01006682.1|:7978:8116:-	XLOC_009321
gi|351005178|emb|CADV01006832.1|:11078:11164:-@gi|351005178|emb|CADV01006832.1|:10229:10393:-@gi|351005178|emb|CADV01006832.1|:9671:9755:-	XLOC_009065
gi|351002755|emb|CADV01009255.1|:4073:4268:-@gi|351002755|emb|CADV01009255.1|:3879:3945:-@gi|351002755|emb|CADV01009255.1|:3495:3683:-	XLOC_002808
gi|351001618|emb|CADV01010392.1|:45379:45665:+@gi|351001618|emb|CADV01010392.1|:45834:45993:+@gi|351001618|emb|CADV01010392.1|:46246:46358:+	XLOC_000156
gi|351002053|emb|CADV01009957.1|:7546:7672:-@gi|351002053|emb|CADV01009957.1|:7018:7422:-@gi|351002053|emb|CADV01009957.1|:6812:6929:-	XLOC_001151
gi|351006587|emb|CADV01005423.1|:769:1221:+@gi|351006587|emb|CADV01005423.1|:1293:1412:+@gi|351006587|emb|CADV01005423.1|:1471:1659:+	XLOC_012629
gi|351003472|emb|CADV01008538.1|:43846:44348:+@gi|351003472|emb|CADV01008538.1|:45350:45454:+@gi|351003472|emb|CADV01008538.1|:45647:46220:+	XLOC_004954
gi|351003472|emb|CADV01008538.1|:19741:20540:+@gi|351003472|emb|CADV01008538.1|:20962:21247:+@gi|351003472|emb|CADV01008538.1|:21717:22055:+	XLOC_004951
gi|351003472|emb|CADV01008538.1|:19741:20540:+@gi|351003472|emb|CADV01008538.1|:20962:21247:+@gi|351003472|emb|CADV01008538.1|:21717:22055:+	XLOC_004957
gi|351007455|emb|CADV01004555.1|:5611:5666:+@gi|351007455|emb|CADV01004555.1|:5801:5950:+@gi|351007455|emb|CADV01004555.1|:6666:6893:+	XLOC_015150
gi|351005566|emb|CADV01006444.1|:16229:16323:-@gi|351005566|emb|CADV01006444.1|:15600:16100:-@gi|351005566|emb|CADV01006444.1|:15092:15460:-	XLOC_009853
gi|351002460|emb|CADV01009550.1|:58382:58529:+@gi|351002460|emb|CADV01009550.1|:58589:58776:+@gi|351002460|emb|CADV01009550.1|:58836:59310:+	XLOC_002051
gi|351007551|emb|CADV01004459.1|:5901:6271:+@gi|351007551|emb|CADV01004459.1|:7082:8167:+@gi|351007551|emb|CADV01004459.1|:8221:8323:+	XLOC_015622
gi|351007538|emb|CADV01004472.1|:3371:3457:-@gi|351007538|emb|CADV01004472.1|:2917:2943:-@gi|351007538|emb|CADV01004472.1|:2553:2668:-	XLOC_015547
gi|351007538|emb|CADV01004472.1|:5663:6150:-@gi|351007538|emb|CADV01004472.1|:5423:5512:-@gi|351007538|emb|CADV01004472.1|:4604:5286:-	XLOC_015547
gi|351005536|emb|CADV01006474.1|:18142:18315:-@gi|351005536|emb|CADV01006474.1|:17597:18009:-@gi|351005536|emb|CADV01006474.1|:17363:17545:-	XLOC_009728
gi|351002153|emb|CADV01009857.1|:27986:28233:+@gi|351002153|emb|CADV01009857.1|:28351:28481:+@gi|351002153|emb|CADV01009857.1|:28748:29227:+	XLOC_001443
gi|351007294|emb|CADV01004716.1|:9868:10065:+@gi|351007294|emb|CADV01004716.1|:10170:10199:+@gi|351007294|emb|CADV01004716.1|:10286:10513:+	XLOC_014783
gi|351007294|emb|CADV01004716.1|:10170:10199:+@gi|351007294|emb|CADV01004716.1|:10286:10513:+@gi|351007294|emb|CADV01004716.1|:10607:10709:+	XLOC_014783
gi|351007612|emb|CADV01004398.1|:4956:5237:-@gi|351007612|emb|CADV01004398.1|:4526:4664:-@gi|351007612|emb|CADV01004398.1|:3945:4094:-	XLOC_015746
gi|351004520|emb|CADV01007490.1|:29684:29892:-@gi|351004520|emb|CADV01007490.1|:29151:29504:-@gi|351004520|emb|CADV01007490.1|:27277:28397:-	XLOC_007427
gi|351003436|emb|CADV01008574.1|:23723:24626:-@gi|351003436|emb|CADV01008574.1|:23595:23660:-@gi|351003436|emb|CADV01008574.1|:23184:23387:-	XLOC_004709
gi|351003436|emb|CADV01008574.1|:23723:24626:-@gi|351003436|emb|CADV01008574.1|:23595:23660:-@gi|351003436|emb|CADV01008574.1|:23184:23387:-	XLOC_004713
gi|351005552|emb|CADV01006458.1|:29891:30007:+@gi|351005552|emb|CADV01006458.1|:30883:31338:+@gi|351005552|emb|CADV01006458.1|:31838:31976:+	XLOC_009779
gi|351005552|emb|CADV01006458.1|:29891:30007:+@gi|351005552|emb|CADV01006458.1|:30883:31338:+@gi|351005552|emb|CADV01006458.1|:31838:31976:+	XLOC_009785
gi|351005552|emb|CADV01006458.1|:8418:9187:+@gi|351005552|emb|CADV01006458.1|:9286:9363:+@gi|351005552|emb|CADV01006458.1|:9458:9598:+	XLOC_009778
gi|351005585|emb|CADV01006425.1|:14063:14160:-@gi|351005585|emb|CADV01006425.1|:13539:13674:-@gi|351005585|emb|CADV01006425.1|:13039:13203:-	XLOC_009978
gi|351005585|emb|CADV01006425.1|:13539:13674:-@gi|351005585|emb|CADV01006425.1|:13039:13203:-@gi|351005585|emb|CADV01006425.1|:12334:12476:-	XLOC_009978
gi|351001783|emb|CADV01010227.1|:17162:17705:+@gi|351001783|emb|CADV01010227.1|:17956:18319:+@gi|351001783|emb|CADV01010227.1|:18544:18975:+	XLOC_000699
gi|351001783|emb|CADV01010227.1|:17162:17705:+@gi|351001783|emb|CADV01010227.1|:17956:18319:+@gi|351001783|emb|CADV01010227.1|:18544:18975:+	XLOC_000703
gi|351006582|emb|CADV01005428.1|:1505:1798:+@gi|351006582|emb|CADV01005428.1|:1932:1955:+@gi|351006582|emb|CADV01005428.1|:2263:2355:+	XLOC_012606
gi|351007549|emb|CADV01004461.1|:43955:44034:+@gi|351007549|emb|CADV01004461.1|:44093:44173:+@gi|351007549|emb|CADV01004461.1|:44451:45074:+	XLOC_015612
gi|351001692|emb|CADV01010318.1|:3863:3944:-@gi|351001692|emb|CADV01010318.1|:3445:3639:-@gi|351001692|emb|CADV01010318.1|:3105:3290:-	XLOC_000364
gi|351006498|emb|CADV01005512.1|:15063:15369:+@gi|351006498|emb|CADV01005512.1|:15680:15832:+@gi|351006498|emb|CADV01005512.1|:15967:16120:+	XLOC_012263
gi|351006498|emb|CADV01005512.1|:13861:14017:+@gi|351006498|emb|CADV01005512.1|:14246:14314:+@gi|351006498|emb|CADV01005512.1|:14558:14625:+	XLOC_012263
gi|351001601|emb|CADV01010409.1|:9459:9679:-@gi|351001601|emb|CADV01010409.1|:9091:9162:-@gi|351001601|emb|CADV01010409.1|:8909:9009:-	XLOC_000101
gi|351005318|emb|CADV01006692.1|:10886:10978:-@gi|351005318|emb|CADV01006692.1|:10423:10455:-@gi|351005318|emb|CADV01006692.1|:10166:10255:-	XLOC_009302
gi|351006852|emb|CADV01005158.1|:704:1323:+@gi|351006852|emb|CADV01005158.1|:1774:2056:+@gi|351006852|emb|CADV01005158.1|:2225:2402:+	XLOC_013508
gi|351002272|emb|CADV01009738.1|:2182:2584:-@gi|351002272|emb|CADV01009738.1|:1813:1888:-@gi|351002272|emb|CADV01009738.1|:815:1382:-	XLOC_001675
gi|351002069|emb|CADV01009941.1|:20509:20670:+@gi|351002069|emb|CADV01009941.1|:20942:21196:+@gi|351002069|emb|CADV01009941.1|:21283:21464:+	XLOC_001295
gi|351002069|emb|CADV01009941.1|:20226:20367:+@gi|351002069|emb|CADV01009941.1|:20509:20670:+@gi|351002069|emb|CADV01009941.1|:20942:21196:+	XLOC_001295
gi|351006568|emb|CADV01005442.1|:37841:38599:+@gi|351006568|emb|CADV01005442.1|:38893:39021:+@gi|351006568|emb|CADV01005442.1|:39297:39435:+	XLOC_012536
gi|351004239|emb|CADV01007771.1|:8743:8982:-@gi|351004239|emb|CADV01007771.1|:8497:8550:-@gi|351004239|emb|CADV01007771.1|:7068:7372:-	XLOC_006947
gi|351003121|emb|CADV01008889.1|:11141:11397:+@gi|351003121|emb|CADV01008889.1|:12877:13009:+@gi|351003121|emb|CADV01008889.1|:13565:13884:+	XLOC_003640
gi|351001768|emb|CADV01010242.1|:5354:5437:+@gi|351001768|emb|CADV01010242.1|:6056:6271:+@gi|351001768|emb|CADV01010242.1|:6497:6539:+	XLOC_000631
gi|351001760|emb|CADV01010250.1|:19945:20424:+@gi|351001760|emb|CADV01010250.1|:20664:21134:+@gi|351001760|emb|CADV01010250.1|:21213:21357:+	XLOC_000575
gi|351002356|emb|CADV01009654.1|:5763:6022:+@gi|351002356|emb|CADV01009654.1|:6311:6431:+@gi|351002356|emb|CADV01009654.1|:6866:6977:+	XLOC_001852
gi|351006839|emb|CADV01005171.1|:7096:7274:+@gi|351006839|emb|CADV01005171.1|:8072:8473:+@gi|351006839|emb|CADV01005171.1|:10536:11094:+	XLOC_013464
gi|351005025|emb|CADV01006985.1|:2081:2251:+@gi|351005025|emb|CADV01006985.1|:3200:3403:+@gi|351005025|emb|CADV01006985.1|:4516:4650:+	XLOC_008814
gi|351005025|emb|CADV01006985.1|:2081:2251:+@gi|351005025|emb|CADV01006985.1|:3200:3403:+@gi|351005025|emb|CADV01006985.1|:4516:4650:+	XLOC_008815
gi|351004630|emb|CADV01007380.1|:6725:7019:-@gi|351004630|emb|CADV01007380.1|:6602:6646:-@gi|351004630|emb|CADV01007380.1|:5781:5971:-	XLOC_007608
gi|351007223|emb|CADV01004787.1|:4996:5143:+@gi|351007223|emb|CADV01004787.1|:5245:5349:+@gi|351007223|emb|CADV01004787.1|:5539:5730:+	XLOC_014340
gi|351007223|emb|CADV01004787.1|:23215:23270:+@gi|351007223|emb|CADV01004787.1|:25689:25942:+@gi|351007223|emb|CADV01004787.1|:26345:26508:+	XLOC_014344
gi|351007516|emb|CADV01004494.1|:6049:6258:+@gi|351007516|emb|CADV01004494.1|:6434:6472:+@gi|351007516|emb|CADV01004494.1|:7974:8366:+	XLOC_015390
gi|351002618|emb|CADV01009392.1|:86696:86830:-@gi|351002618|emb|CADV01009392.1|:86194:86529:-@gi|351002618|emb|CADV01009392.1|:85838:85980:-	XLOC_002447
gi|351007526|emb|CADV01004484.1|:22504:22611:-@gi|351007526|emb|CADV01004484.1|:22015:22086:-@gi|351007526|emb|CADV01004484.1|:21450:21630:-	XLOC_015445
gi|351007526|emb|CADV01004484.1|:23010:23132:-@gi|351007526|emb|CADV01004484.1|:22817:22936:-@gi|351007526|emb|CADV01004484.1|:22504:22611:-	XLOC_015445
gi|351001795|emb|CADV01010215.1|:26627:26711:+@gi|351001795|emb|CADV01010215.1|:26795:26892:+@gi|351001795|emb|CADV01010215.1|:27045:27142:+	XLOC_000794
gi|351003297|emb|CADV01008713.1|:6657:6734:+@gi|351003297|emb|CADV01008713.1|:7055:7453:+@gi|351003297|emb|CADV01008713.1|:9159:10082:+	XLOC_004041
gi|351004856|emb|CADV01007154.1|:106871:107196:-@gi|351004856|emb|CADV01007154.1|:106293:106450:-@gi|351004856|emb|CADV01007154.1|:104464:105116:-	XLOC_008182
gi|351002063|emb|CADV01009947.1|:35337:35596:-@gi|351002063|emb|CADV01009947.1|:34623:34656:-@gi|351002063|emb|CADV01009947.1|:34335:34427:-	XLOC_001267
gi|351001664|emb|CADV01010346.1|:28758:28985:-@gi|351001664|emb|CADV01010346.1|:26642:26989:-@gi|351001664|emb|CADV01010346.1|:22877:26156:-	XLOC_000307
gi|351003603|emb|CADV01008407.1|:15315:15571:+@gi|351003603|emb|CADV01008407.1|:15720:16328:+@gi|351003603|emb|CADV01008407.1|:16446:18390:+	XLOC_005466
gi|351004924|emb|CADV01007086.1|:73748:74508:+@gi|351004924|emb|CADV01007086.1|:74588:74748:+@gi|351004924|emb|CADV01007086.1|:74839:75177:+	XLOC_008689
gi|351004924|emb|CADV01007086.1|:73748:74508:+@gi|351004924|emb|CADV01007086.1|:74588:74748:+@gi|351004924|emb|CADV01007086.1|:74839:75177:+	XLOC_008698
gi|351005076|emb|CADV01006934.1|:8264:8338:-@gi|351005076|emb|CADV01006934.1|:7529:7849:-@gi|351005076|emb|CADV01006934.1|:6231:7113:-	XLOC_008883
gi|351004905|emb|CADV01007105.1|:7510:7569:+@gi|351004905|emb|CADV01007105.1|:7944:8023:+@gi|351004905|emb|CADV01007105.1|:8077:8533:+	XLOC_008542
gi|351004905|emb|CADV01007105.1|:7510:7569:+@gi|351004905|emb|CADV01007105.1|:7944:8023:+@gi|351004905|emb|CADV01007105.1|:8077:8533:+	XLOC_008546
gi|351003375|emb|CADV01008635.1|:31498:31704:-@gi|351003375|emb|CADV01008635.1|:29260:31425:-@gi|351003375|emb|CADV01008635.1|:28966:29100:-	XLOC_004428
gi|351004854|emb|CADV01007156.1|:6467:6589:+@gi|351004854|emb|CADV01007156.1|:6802:6945:+@gi|351004854|emb|CADV01007156.1|:7121:7578:+	XLOC_008133
gi|351006324|emb|CADV01005686.1|:14379:14556:-@gi|351006324|emb|CADV01005686.1|:13817:13854:-@gi|351006324|emb|CADV01005686.1|:13397:13753:-	XLOC_011939
gi|351003393|emb|CADV01008617.1|:25114:25585:-@gi|351003393|emb|CADV01008617.1|:24983:25036:-@gi|351003393|emb|CADV01008617.1|:24620:24901:-	XLOC_004525
gi|351002074|emb|CADV01009936.1|:20347:20638:+@gi|351002074|emb|CADV01009936.1|:20726:20834:+@gi|351002074|emb|CADV01009936.1|:21048:21410:+	XLOC_001345
gi|351003019|emb|CADV01008991.1|:4102:4350:+@gi|351003019|emb|CADV01008991.1|:4512:4607:+@gi|351003019|emb|CADV01008991.1|:4881:4940:+	XLOC_003382
gi|351006736|emb|CADV01005274.1|:22637:23087:+@gi|351006736|emb|CADV01005274.1|:23568:23804:+@gi|351006736|emb|CADV01005274.1|:24657:25133:+	XLOC_013154
gi|351004581|emb|CADV01007429.1|:10463:10620:+@gi|351004581|emb|CADV01007429.1|:10754:10873:+@gi|351004581|emb|CADV01007429.1|:10959:11150:+	XLOC_007524
gi|351004586|emb|CADV01007424.1|:3135:3431:-@gi|351004586|emb|CADV01007424.1|:2729:2904:-@gi|351004586|emb|CADV01007424.1|:1983:2448:-	XLOC_007538
gi|351003562|emb|CADV01008448.1|:3984:4083:-@gi|351003562|emb|CADV01008448.1|:3147:3662:-@gi|351003562|emb|CADV01008448.1|:2603:2813:-	XLOC_005206
