# Supplementary material for: Deciphering the Molecular Variations of Pine Wood Nematode Bursaphelenchus xylophilus with Different Virulence
Source: PLoS One. 2016 May 25;11(5):e0156040. doi: 10.1371/journal.pone.0156040 (PMC4880305; doi:10.1371/journal.pone.0156040)
Supplement: S4 Table — (XLS) [file pone.0156040.s008.xls]

## Sheet: exon and intron markers
Supplementary Table S4. Genomic coordinates of SNPs which showed different
genotypes between SV and WV strains.
EXON
Genomic Loci	Genotypes				Transcript ID
	AA3	AMA3	YW4	ZL1
gi|351010132|emb|CADV01001878.1|:345	0	0	2	0	TCONS_00019787
gi|351007248|emb|CADV01004762.1|:4874	0	0	1	0	TCONS_00017393
gi|351007210|emb|CADV01004800.1|:30526	1	1	2	1	TCONS_00017110
gi|351007198|emb|CADV01004812.1|:962	0	0	1	0	TCONS_00017046
gi|351007114|emb|CADV01004896.1|:1680	0	0	2	0	TCONS_00016761
gi|351007026|emb|CADV01004984.1|:721	0	0	2	0	TCONS_00016572
gi|351006993|emb|CADV01005017.1|:6221	0	0	2	0	TCONS_00016459
gi|351006643|emb|CADV01005367.1|:521	0	0	1	0	TCONS_00015399
gi|351006595|emb|CADV01005415.1|:43266	2	2	1	2	TCONS_00015198
gi|351006591|emb|CADV01005419.1|:13597	0	0	2	0	TCONS_00015181
gi|351006313|emb|CADV01005697.1|:13329	1	1	0	1	TCONS_00014322
gi|351006313|emb|CADV01005697.1|:13366	1	1	0	1	TCONS_00014322
gi|351006313|emb|CADV01005697.1|:13368	1	1	0	1	TCONS_00014322
gi|351006313|emb|CADV01005697.1|:13418	1	1	0	1	TCONS_00014322
gi|351006200|emb|CADV01005810.1|:18438	2	2	1	2	TCONS_00013871
gi|351006007|emb|CADV01006003.1|:27183	0	0	2	0	TCONS_00013196
gi|351005540|emb|CADV01006470.1|:1097	0	0	2	0	TCONS_00011674
gi|351005532|emb|CADV01006478.1|:2971	0	0	2	0	TCONS_00011622
gi|351004834|emb|CADV01007176.1|:3658	2	2	1	2	TCONS_00009525
gi|351004249|emb|CADV01007761.1|:9226	0	0	2	0	TCONS_00008365
gi|351003852|emb|CADV01008158.1|:4016	1	1	2	1	TCONS_00007470
gi|351003607|emb|CADV01008403.1|:2733	0	0	2	0	TCONS_00006725
gi|351003578|emb|CADV01008432.1|:28752	2	2	1	2	TCONS_00006498
gi|351003578|emb|CADV01008432.1|:32252	2	2	1	2	TCONS_00006498
gi|351003577|emb|CADV01008433.1|:1161	2	2	1	2	TCONS_00006490
gi|351003577|emb|CADV01008433.1|:1198	2	2	1	2	TCONS_00006490
gi|351003569|emb|CADV01008441.1|:8579	2	2	1	2	TCONS_00006429
gi|351003538|emb|CADV01008472.1|:53340	2	2	1	2	TCONS_00006184
gi|351003538|emb|CADV01008472.1|:53480	2	2	1	2	TCONS_00006184
gi|351003472|emb|CADV01008538.1|:59544	0	0	1	0	TCONS_00006005
gi|351003422|emb|CADV01008588.1|:13785	0	0	2	0	TCONS_00005576
gi|351003411|emb|CADV01008599.1|:1539	1	1	2	1	TCONS_00005543
gi|351003344|emb|CADV01008666.1|:11014	0	0	1	0	TCONS_00005138
gi|351002779|emb|CADV01009231.1|:2609	0	0	1	0	TCONS_00003532
gi|351002779|emb|CADV01009231.1|:2617	0	0	1	0	TCONS_00003532
gi|351002657|emb|CADV01009353.1|:26977	0	0	1	0	TCONS_00003169
gi|351002581|emb|CADV01009429.1|:4863	0	0	2	0	TCONS_00002873
gi|351002574|emb|CADV01009436.1|:2813	0	0	2	0	TCONS_00002864
gi|351002491|emb|CADV01009519.1|:7075	0	0	2	0	TCONS_00002679
gi|351002263|emb|CADV01009747.1|:1097	1	1	2	1	TCONS_00002075
gi|351002062|emb|CADV01009948.1|:16821	0	0	1	0	TCONS_00001591
gi|351002055|emb|CADV01009955.1|:35325	0	0	2	0	TCONS_00001516
gi|351002004|emb|CADV01010006.1|:2439	0	0	2	0	TCONS_00001269
gi|351001648|emb|CADV01010362.1|:19041	0	0	2	0	TCONS_00000358
gi|351001622|emb|CADV01010388.1|:3812	0	0	2	0	TCONS_00000272
INTRON
Genomic Loci	Genotypes
	AA3	AMA3	YW4	ZL1
gi|351009125|emb|CADV01002885.1|:1223	2	2	1	2
gi|351007569|emb|CADV01004441.1|:3977	2	2	1	2
gi|351007469|emb|CADV01004541.1|:19267	2	2	1	2
gi|351007397|emb|CADV01004613.1|:10911	0	0	2	0
gi|351006995|emb|CADV01005015.1|:21453	0	0	2	0
gi|351006667|emb|CADV01005343.1|:30529	0	0	1	0
gi|351006648|emb|CADV01005362.1|:5209	0	0	1	0
gi|351006605|emb|CADV01005405.1|:21162	0	0	2	0
gi|351006597|emb|CADV01005413.1|:12315	0	0	2	0
gi|351006543|emb|CADV01005467.1|:12809	2	2	1	2
gi|351006308|emb|CADV01005702.1|:5723	0	0	2	0
gi|351006130|emb|CADV01005880.1|:293	2	2	1	2
gi|351006130|emb|CADV01005880.1|:329	2	2	1	2
gi|351006120|emb|CADV01005890.1|:29840	0	0	2	0
gi|351006054|emb|CADV01005956.1|:20909	0	0	1	0
gi|351006054|emb|CADV01005956.1|:20910	0	0	1	0
gi|351006016|emb|CADV01005994.1|:16626	1	1	2	1
gi|351006016|emb|CADV01005994.1|:16627	1	1	2	1
gi|351006001|emb|CADV01006009.1|:59764	1	1	2	1
gi|351005977|emb|CADV01006033.1|:14636	0	0	2	0
gi|351005903|emb|CADV01006107.1|:2081	0	0	2	0
gi|351005883|emb|CADV01006127.1|:5747	0	0	2	0
gi|351005850|emb|CADV01006160.1|:10948	2	2	1	2
gi|351005765|emb|CADV01006245.1|:7241	2	2	1	2
gi|351005552|emb|CADV01006458.1|:13232	0	0	2	0
gi|351005483|emb|CADV01006527.1|:3808	0	0	2	0
gi|351005439|emb|CADV01006571.1|:22570	1	1	2	1
gi|351005286|emb|CADV01006724.1|:2201	2	2	1	2
gi|351005286|emb|CADV01006724.1|:2202	2	2	1	2
gi|351005177|emb|CADV01006833.1|:20807	0	0	2	0
gi|351004952|emb|CADV01007058.1|:14689	0	0	2	0
gi|351004946|emb|CADV01007064.1|:6089	0	0	2	0
gi|351004821|emb|CADV01007189.1|:7028	2	2	1	2
gi|351004811|emb|CADV01007199.1|:24263	2	2	1	2
gi|351004759|emb|CADV01007251.1|:3130	1	1	2	1
gi|351004284|emb|CADV01007726.1|:23535	1	1	2	1
gi|351004259|emb|CADV01007751.1|:4454	1	1	2	1
gi|351003959|emb|CADV01008051.1|:23732	1	1	2	1
gi|351003955|emb|CADV01008055.1|:23867	2	2	1	2
gi|351003955|emb|CADV01008055.1|:23869	2	2	1	2
gi|351003947|emb|CADV01008063.1|:6633	1	1	2	1
gi|351003889|emb|CADV01008121.1|:1061	1	1	2	1
gi|351003881|emb|CADV01008129.1|:35513	2	2	1	2
gi|351003724|emb|CADV01008286.1|:8806	2	2	1	2
gi|351003713|emb|CADV01008297.1|:32400	2	2	1	2
gi|351003578|emb|CADV01008432.1|:30976	2	2	1	2
gi|351003577|emb|CADV01008433.1|:2131	2	2	1	2
gi|351003409|emb|CADV01008601.1|:9442	0	0	1	0
gi|351003391|emb|CADV01008619.1|:20403	0	0	2	0
gi|351003389|emb|CADV01008621.1|:194	2	2	1	2
gi|351003348|emb|CADV01008662.1|:51468	0	0	1	0
gi|351003265|emb|CADV01008745.1|:225	1	1	2	1
gi|351003251|emb|CADV01008759.1|:15622	0	0	2	0
gi|351003224|emb|CADV01008786.1|:6526	2	2	1	2
gi|351003180|emb|CADV01008830.1|:3966	2	2	1	2
gi|351003167|emb|CADV01008843.1|:5186	0	0	2	0
gi|351002855|emb|CADV01009155.1|:9063	0	0	2	0
gi|351002794|emb|CADV01009216.1|:8039	0	0	1	0
gi|351002764|emb|CADV01009246.1|:1865	2	2	1	2
gi|351002748|emb|CADV01009262.1|:695	0	0	2	0
gi|351002689|emb|CADV01009321.1|:34531	0	0	1	0
gi|351002679|emb|CADV01009331.1|:22185	0	0	2	0
gi|351002675|emb|CADV01009335.1|:5160	0	0	2	0
gi|351002644|emb|CADV01009366.1|:10809	1	1	2	1
gi|351002636|emb|CADV01009374.1|:9006	0	0	2	0
gi|351002618|emb|CADV01009392.1|:162323	0	0	2	0
gi|351002481|emb|CADV01009529.1|:4028	2	2	1	2
gi|351002057|emb|CADV01009953.1|:57609	0	0	1	0
gi|351002001|emb|CADV01010009.1|:19999	1	1	2	1
gi|351001765|emb|CADV01010245.1|:48222	0	0	1	0
gi|351001749|emb|CADV01010261.1|:16617	0	0	2	0
gi|351001590|emb|CADV01010420.1|:5587	2	2	1	2
