# Supplementary material for: Deciphering the Molecular Variations of Pine Wood Nematode Bursaphelenchus xylophilus with Different Virulence
Source: PLoS One. 2016 May 25;11(5):e0156040. doi: 10.1371/journal.pone.0156040 (PMC4880305; doi:10.1371/journal.pone.0156040)
Supplement: S5 Table — (XLSX) [file pone.0156040.s009.xlsx]

## Sheet: Sheet1
Supplementary Table S5.
GO enrichment analysis of differentially expressed transcripts and exons
Transcripts annotation
GO_ID	Term	query item	ref item	pvalue	FDR
GO:0042302	structural constituent of cuticle	23	46	1.6e-30	1.6e-30
GO:0005578	proteinaceous extracellular matrix	20	93	2.7e-18	2.7e-18
GO:0005581	collagen	13	26	4.3e-18	4.3e-18
GO:0031012	extracellular matrix	21	121	4.4e-17	4.4e-17
GO:0005576	extracellular region	27	236	1.5e-16	1.5e-16
GO:0044421	extracellular region part	21	158	1.1e-14	1.1e-14
GO:0044420	extracellular matrix part	15	66	1.4e-14	1.4e-14
GO:0005198	structural molecule activity	25	273	2.6e-13	2.6e-13
GO:0010171	body morphogenesis	21	534	2e-05	2e-05
GO:0007592	protein-based cuticle development	10	144	2.5e-05	2.5e-05
GO:0040002	collagen and cuticulin-based cuticle development	10	144	2.5e-05	2.5e-05
GO:0042335	cuticle development	10	159	5.8e-05	5.8e-05
GO:0018988	molting cycle, protein-based cuticle	14	321	0.00013	0.00013
GO:0018996	molting cycle, collagen and cuticulin-based cuticle	14	321	0.00013	0.00013
GO:0042303	molting cycle	14	327	0.00016	0.00016
GO:0019915	lipid storage	14	366	0.00048	0.00048
GO:0010876	lipid localization	14	397	0.001	0.001
GO:0040011	locomotion	34	1645	0.011	0.011
GO:0040014	regulation of multicellular organism growth	11	396	0.017	0.017
GO:0040008	regulation of growth	30	1510	0.022	0.022
GO:0035264	multicellular organism growth	11	416	0.023	0.023
GO:0045927	positive regulation of growth	28	1418	0.027	0.027
GO:0016491	oxidoreductase activity	12	508	0.037	0.037
GO:0040007	growth	38	2103	0.04	0.04
Exon annotation
GO_ID	Term	quer yitem	ref item	pvalue	FDR
GO:0005975	carbohydrate metabolic process	12	278	3e-05	3e-05
GO:0009792	embryonic development ending in birth or egg hatching	41	2133	0.00024	0.00024
GO:0009790	embryonic development	42	2283	0.00047	0.00047
GO:0005829	cytosol	10	283	0.0006	0.0006
GO:0009791	post-embryonic development	32	1853	0.0035	0.0035
GO:0002119	nematode larval development	31	1790	0.0038	0.0038
GO:0002164	larval development	31	1797	0.0039	0.0039
GO:0007276	gamete generation	10	421	0.0095	0.0095
GO:0009057	macromolecule catabolic process	10	429	0.011	0.011
GO:0048609	reproductive process in a multicellular organism	15	785	0.013	0.013
GO:0032504	multicellular organism reproduction	15	795	0.014	0.014
GO:0019953	sexual reproduction	10	455	0.015	0.015
GO:0010171	body morphogenesis	11	534	0.018	0.018
GO:0040010	positive regulation of growth rate	19	1211	0.035	0.035
GO:0040009	regulation of growth rate	19	1212	0.035	0.035
GO:0040007	growth	30	2103	0.036	0.036
GO:0044281	small molecule metabolic process	16	986	0.038	0.038
GO:0045927	positive regulation of growth	21	1418	0.046	0.046
